# Supplementary material for: A QTL for conformation of back and croup influences lateral gait quality in Icelandic horses
Source: BMC Genomics. 2021 Apr 14;22:267. doi: 10.1186/s12864-021-07454-z (PMC8048352; doi:10.1186/s12864-021-07454-z)
Supplement: Supplementary file 1 — Additional file 1. [file 12864_2021_7454_MOESM1_ESM.xlsx]

## Sheet: Top50SNPsbackandcroup
Summary of the 50 top SNPs from the Genome-Wide Association analysis for score of back and croup
SNP Probe Set ID	ECA	Position (bp)	A1	A2	Reference Allele	Alternate Allele	Number of horses	effB	SE of effB	Raw p-value
AX-102949172	22	45532931	G	A	A	G	177	-0.32	0.06	2.67E-07
AX-104791028	22	45622744	G	A	A	G	177	-0.31	0.06	6.00E-07
AX-103174786	22	45494455	G	T	T	G	177	-0.30	0.06	9.66E-07
AX-103610371	22	45471357	C	A	A	C	176	-0.31	0.06	1.01E-06
AX-103572410	22	45524597	G	T	T	G	177	-0.30	0.06	1.21E-06
AX-104515875	22	45363022	G	A	G	A	177	0.29	0.06	1.83E-06
AX-103805460	22	45388495	C	T	T	C	177	-0.28	0.06	2.84E-06
AX-104362627	22	45497961	C	T	T	C	177	-0.28	0.06	3.45E-06
AX-103800701	12	26756656	T	C	T	C	177	0.27	0.06	6.92E-06
AX-103795824	22	45451809	G	A	A	G	176	-0.28	0.06	7.65E-06
AX-103100016	22	45500367	G	A	A	G	177	-0.28	0.06	8.06E-06
AX-103683359	22	45662708	C	T	T	C	177	-0.28	0.06	9.06E-06
AX-103453843	22	45347522	T	C	T	C	177	-0.27	0.06	9.09E-06
AX-104157798	22	45445814	T	C	C	T	171	-0.28	0.06	1.11E-05
AX-104378639	5	92718241	A	G	G	A	176	0.27	0.06	1.16E-05
AX-103739323	22	45539096	A	G	G	A	177	-0.27	0.06	1.30E-05
AX-104868392	2	96122175	G	A	G	A	168	0.35	0.08	2.87E-05
AX-103808861	6	75218461	A	G	A	G	177	-0.28	0.07	3.12E-05
AX-104853604	15	55551672	C	A	C	A	177	-0.25	0.06	3.43E-05
AX-103902715	22	45396929	G	A	A	G	176	-0.25	0.06	3.44E-05
AX-102999535	5	12582669	G	A	G	A	176	-0.57	0.14	4.15E-05
AX-104343278	2	27450484	T	C	T	C	176	-0.32	0.08	4.18E-05
AX-104069322	4	13340724	A	C	A	C	177	-0.36	0.09	4.24E-05
AX-103965917	4	13355657	A	G	A	G	176	-0.36	0.09	4.87E-05
AX-104092276	6	74923675	G	A	G	A	177	-0.27	0.07	5.12E-05
AX-104545325	10	12870503	G	T	T	G	177	-0.25	0.06	6.56E-05
AX-103491474	8	17851953	T	C	T	C	176	-0.26	0.07	6.80E-05
AX-103899921	2	117114323	T	C	T	C	176	-0.45	0.11	7.01E-05
AX-103018401	6	74979899	A	G	A	G	177	-0.26	0.07	7.44E-05
AX-103564499	6	74974118	G	A	G	A	177	-0.26	0.07	7.44E-05
AX-103695006	6	75057845	T	C	T	C	177	-0.27	0.07	7.52E-05
AX-103100377	6	74902003	T	C	T	C	176	-0.28	0.07	7.58E-05
AX-103071980	6	74859023	A	C	A	C	177	-0.28	0.07	7.78E-05
AX-104316522	6	74874325	G	A	G	A	177	-0.28	0.07	7.78E-05
AX-103666786	15	55559137	A	G	G	A	176	0.26	0.07	8.43E-05
AX-104277754	22	45653638	G	A	A	G	176	-0.24	0.06	8.54E-05
AX-104697836	1	160046196	G	A	A	G	177	0.28	0.07	8.76E-05
AX-103333793	5	59821567	G	A	A	G	177	-0.25	0.06	8.77E-05
AX-103232247	1	160052271	G	A	A	G	177	0.28	0.07	8.79E-05
AX-104239608	19	33467486	C	T	C	T	177	-0.40	0.10	9.00E-05
AX-103255629	1	160044693	A	G	G	A	175	0.28	0.07	9.09E-05
AX-104193488	1	160048209	G	T	T	G	176	0.28	0.07	9.18E-05
AX-103812654	9	75661302	A	G	A	G	175	0.25	0.06	9.35E-05
AX-103588703	6	75301348	A	C	A	C	174	-0.25	0.06	9.53E-05
AX-103392867	6	74966733	G	T	G	T	176	-0.26	0.07	1.03E-04
AX-103183772	6	6683969	G	A	G	A	177	0.25	0.06	1.08E-04
AX-103421036	24	23207512	G	A	G	A	177	-0.36	0.09	1.10E-04
AX-103717705	24	23178038	A	G	A	G	177	-0.36	0.09	1.10E-04
AX-104554642	24	23200837	G	A	G	A	177	-0.36	0.09	1.10E-04
AX-104068747	2	16865279	G	A	A	G	177	-0.30	0.08	1.12E-04
SNP Probe Set ID: ID of SNP from Axiom™ Equine Genotyping Array annotation file, ECA: Equus caballus chromosome, A1: Major allele, A2: Minor allele,
effB: Estimated allele substitution effect, SE of effB: Standard error of the estimated allele substitution effect,
